# Supplementary material for: Virus-Derived Domesticated Genes in Microglia and Resident Macrophages: Insights into Placenta-Driven Evolution in Mammals
Source: Int J Mol Sci. 2026 Jul 16;27(14):6322. doi: 10.3390/ijms27146322 (PMC13410904; doi:10.3390/ijms27146322)
Supplement: Supplementary file 1 [file ijms-27-06322-s001.zip]

Archive with 1 entries (1 files):
- ijms-4381103-supplementary.xlsx
