# Supplementary material for: Virus-Derived Domesticated Genes in Microglia and Resident Macrophages: Insights into Placenta-Driven Evolution in Mammals
Source: Int J Mol Sci. 2026 Jul 16;27(14):6322. doi: 10.3390/ijms27146322 (PMC13410904; doi:10.3390/ijms27146322)
Supplement: Supplementary file 1 [file ijms-27-06322-s001.zip › ijms-4381103-supplementary.xlsx]

## Sheet: Supl Dara S1 RTL5_eutherians
	Superorder	Order	family	Species	Common name
	Euarchontglires		No stop mutations or frameshift
	Laurasiatheria	Camelidae
		Pecora	No stop mutations or frameshift
		Cetacea
		Chiroptera	Vespertilionidae	Myotis brandtii	Brandt's bat	555
				Myotis lucifugus	Little brown bat	554
				Myotis myotis	Myotis myotis	Stop (2): 361+171
				Myotis daubentonii	Daubenton's bat	Stop (1) 150
				Myotis davidii	Myotis davidii	Gap in N-terminus 472
				Cnephaeus nilssonii	Northern bat	Stop (1) 120+414
				Eptesicus fuscus	Big brown bat	Stop (2) 203+86+202
			Miniopteridae	Miniopterus natalensis	Miniopterus natalensis	Gap in N-terminus and stop
			Pteropodidae	Pteropus medius	Indian flying fox	560
				Pteropus vampyrus	Large flying fox	Stop (1) 85+329
				Pteropus alecto	Black flying fox	Gap in N-terminus 390
		Eulipotyphla	Soricidae	Sorex araneus	European shrew	596
				Sorex fumeus	Smoky shrew	589
				Suncus etruscus	White-toothed pygmy shrew	Stop (1) 85+329
			Talpidae	Talpa occidentalis	Iberian mole	Stop (1) 208+405
				Condylura cristata	Star-nosed mole	580
			Erinaceidae	Erinaceus europaeus	Western European hedgehog	551
	Afrotheria	Proboscidea	Elephantidae	Loxodonta africana	African savanna elephant	529
				Elephas maximus indicus	Indian elephant	529
		Sirenia	Trichechidae	Trichechus manatus latirostris	Florida manatee	524
		Afrosoricida	Chrysochloridae	Chrysochloris asiatica	Cape golden mole	Stop
			Tenrecidae	Echinops telfairi	Small Madagascar hedgehog	Stop
				Tenrec ecaudatus	Tailess tenrec	Stop
		Tubulidentata	Orycteropodidae	Orycteropus afer afer	Orycteropus afer afer	Gap in N-terminus and stop
	Xenarthra	Pilosa	Megalonychidae	Choloepus didactylus	Southern two-toed sloth	Frameshit (1)
				Choloepus hoffmanni	Hoffmann's two-fingered sloth	Frameshit (1)
				Bradypus torquatus	Maned three-toed sloth	Stop (1)+Frameshift (3)
				Bradypus variegatus	Brown-throated sloth	Stop (2)+Frameshift (3)
			Myrmecophagidae	Tamandua tetradactyla	Southern tamandua	Stop (1)+Frameshit (1)
				Myrmecophaga tridactyla	Giant anteater	Stop (5)+Frameshift (1)
		Cingulata	Dasypodidae	Dasypus novemcinctus	Nine-banded armadillo	Stop (3)+Frameshift (4)
				Tolypeutes matacus	Southern three-banded armadillo	Frameshit (4)
				Cabassous unicinctus	southern naked-tailed armadillo	569

## Sheet: Supl Data S2 RTL4_Xenarthra 
	Pseudogenization of SIRH11/RTL4 in Xenarthrans
	Superorder	Order	Suborder	Family	Genus	Species	Common name	Blast
	Xenarthra	Cingulata		Chlamyphoridae	Cabassous	Cabassous unicinctus	Southern naked-tailed armadillo	Stop (2) + Frameshift (2)*
					Chaetophractus	Chaetophractus vellerosus	Screaming hairy armadillo	Imcomplete sequence列が切れている
					Tolypeutes	Tolypeutes matacus	Southern three-banded armadillo	Stop (5) + Frameshift (3)
				Dasypodidae	Dasypus	Dasypus novemcinctus	Nine-banded armadillo	Stop (6) + Frameshift (2)*
		Pilosa	Folivora	Bradypodidae	Bradypus	Bradypus torquatus	Maned three-toed sloth	Stop (7) + Frameshift (3)
						Bradypus variegatus	Brown-throated sloth	No hit
				Megalonychidae	Choloepus	Choloepus didactylus	Southern two-toed sloth	Stop (6) + Frameshift (1)*
						Choloepus hoffmanni	Hoffmann's two-fingered sloth	Stop (8) + Frameshift (1)
			Vermilingua	Myrmecophagidae	Myrmecophaga	Myrmecophaga tridactyla	Giant anteater	Stop (1) + Frameshift (3) *
					Tamandua	Tamandua tetradactyla	Southern tamandua	Stop (1) + Frameshift (3) *
		*These species retain the corresponding ORF sequences from the N- to C-terminus. However, at least one substantial gap that does not correspond to the SIRH11/RTL1 reference sequence (from the African elephant) makes it possible to reconstruct the entire original SIRH11/RTL4 ORF in these Xenarthran species.
